# Supplementary material for: Wheat VQ Motif-Containing Protein VQ25-A Facilitates Leaf Senescence via the Abscisic Acid Pathway
Source: Int J Mol Sci. 2023 Sep 8;24(18):13839. doi: 10.3390/ijms241813839 (PMC10531066; doi:10.3390/ijms241813839)
Supplement: Supplementary file 1 [file ijms-24-13839-s001.zip]

Archive with 2 entries (2 files):
- Supplementary Figures TaVQ25-Meng et.al.pdf
- Table S1 TaVQ25-Meng et.al.pdf
